# Supplementary material for: Pharmacokinetics of Tildipirosin in Ewes after Intravenous, Intramuscular and Subcutaneous Administration
Source: Animals (Basel). 2020 Aug 1;10(8):1332. doi: 10.3390/ani10081332 (PMC7460420; doi:10.3390/ani10081332)
Supplement: Supplementary file 1 [file animals-10-01332-s001.zip]

Archive with 1 entries (1 files):
- animals-868228-supplementary.docx
